# Supplementary material for: Enantioselective Recognition of L-Lysine by ICT Effect with a Novel Binaphthyl-Based Complex
Source: Micromachines (Basel). 2023 Feb 21;14(3):500. doi: 10.3390/mi14030500 (PMC10056047; doi:10.3390/mi14030500)
Supplement: Supplementary file 1 [file micromachines-14-00500-s001.zip]

Archive with 1 entries (1 files):
- micromachines-2196396-supplementary.pdf
